# Supplementary material for: Olfactory Response of Sitophilus zeamais Adults to Odours of Semolina Pasta and Semolina Pasta Enriched with Different Amounts of Acheta domesticus Powder
Source: Insects. 2024 Aug 25;15(9):634. doi: 10.3390/insects15090634 (PMC11431939; doi:10.3390/insects15090634)
Supplement: Supplementary file 1 [file insects-15-00634-s001.zip]

Archive with 1 entries (1 files):
- insects-3135616-supplementary.pdf
